# Supplementary material for: Porphyrin Molecules Decorated on Metal-Organic Frameworks for Multi-Functional Biomedical Applications
Source: Biomolecules. 2021 Nov 17;11(11):1714. doi: 10.3390/biom11111714 (PMC8615380; doi:10.3390/biom11111714)
Supplement: Supplementary file 1 [file biomolecules-11-01714-s001.zip]

Archive with 1 entries (1 files):
- biomolecules-1452242-supplementary.pdf
